# Supplementary material for: Isolation and Identification of Bacillus subtilis LY-1 and Its Antifungal and Growth-Promoting Effects
Source: Plants (Basel). 2023 Dec 14;12(24):4158. doi: 10.3390/plants12244158 (PMC10747398; doi:10.3390/plants12244158)
Supplement: Supplementary file 1 [file plants-12-04158-s001.zip]

Archive with 1 entries (1 files):
- plants-2697964-supplementary.pdf
